# Supplementary material for: Characterization of the probiotic properties of Lacticaseibacillus rhamnosus LR6 isolated from the vaginas of healthy Korean women against vaginal pathogens
Source: Front Microbiol. 2023 Nov 30;14:1308293. doi: 10.3389/fmicb.2023.1308293 (PMC10720895; doi:10.3389/fmicb.2023.1308293)
Supplement: Supplementary file 1 [file Table_1.XLSX]

## Sheet: Supplementary table 1
Supplementary table 1. 45 L. rhamnosus strains analyzed in this study
Strain	Accession	Size(Mb)	GC%	CDS	Origin
Lacticaseibacillus rhamnosus LOCK900	GCA_000418475.1	2.88	46.8	2578	feces
Lacticaseibacillus rhamnosus Pen	GCA_002076955.1	2.88	46.8	2573	feces
Lacticaseibacillus rhamnosus VHProbi M14	GCA_024610975.1	2.9	46.7	2628	Fermented food
Lacticaseibacillus rhamnosus LV108	GCA_013167115.1	2.92	46.8	2630	feces
Lacticaseibacillus rhamnosus B6	GCA_016599675.2	2.92	46.8	2628	Fermented food
Lactobacillus rhamnosus AS	GCA_018286375.1	2.94	46.8	2583	Fermented food
Lacticaseibacillus rhamnosus CE1	GCA_018141205.1	2.94	46.8	2587	Fermented food
Lacticaseibacillus rhamnosus Strain 1.032	GCA_006151905.1	2.94	46.7	2622	Fermented food
Lacticaseibacillus rhamnosus ATCC 8530	GCA_000233755.1	2.96	46.8	2621	feces
Lacticaseibacillus rhamnosus CLK 101	GCA_024442295.1	2.96	46.64	2635	Fermented food
Lacticaseibacillus rhamnosus GR-1	GCA_024665595.1	2.97	46.64	2638	urethra
Lacticaseibacillus rhamnosus LR6	in this study	2.97	46.74	2782	vagina
Lacticaseibacillus rhamnosus LR5	GCA_002286235.1	2.97	46.7	2659	feces
Lacticaseibacillus rhamnosus NCTC13764	GCA_900636965.1	2.99	46.8	2654	Unknown
Lacticaseibacillus rhamnosus BIO5326	GCA_009720565.1	2.99	46.8	2655	feces
Lacticaseibacillus rhamnosus SCT101060	GCA_002960215.1	2.99	46.8	2648	feces
Lacticaseibacillus rhamnosus JCM1553	GCA_003433395.1	2.99	46.8	2641	Unknown
Lacticaseibacillus rhamnosus A5	GCA_029543065.1	2.99	46.8	2617	Fermented food
Lacticaseibacillus rhamnosus LOCK908	GCA_000418495.1	2.99	46.8	2665	feces
Lacticaseibacillus rhamnosus CAU 1365	GCA_019967935.1	2.99	46.8	2667	Fermented food
Lacticaseibacillus rhamnosus NCTC13710	GCA_900636875.1	2.99	46.8	2651	Unknown
Lacticaseibacillus rhamnosus VHProbi Y39	GCA_022220485.1	2.99	46.8	2655	feces
Lacticaseibacillus rhamnosus X253	GCA_018228745.1	2.99	46.8	2649	Fermented food
Lacticaseibacillus rhamnosus P118	GCA_023913535.1	2.99	46.8	2648	Fermented food
Lacticaseibacillus rhamnosus VSI33	GCA_029010255.1	2.99	46.8	2649	vagina
Lacticaseibacillus rhamnosus PMC203	GCA_020826335.1	2.99	46.66	2647	vagina
Lacticaseibacillus rhamnosus HN067	GCA_024397415.1	3	46.75	2666	feces
Lacticaseibacillus rhamnosus ATCC 53103	GCA_000011045.1	3.01	46.7	2681	feces
Lacticaseibacillus rhamnosus BIO6870	GCA_008831425.1	3.01	46.7	2691	feces
Lacticaseibacillus rhamnosus GG	GCA_028475085.1	3.01	46.7	2699	feces
Lacticaseibacillus rhamnosus LDTM7511	GCA_017795605.1	3.01	46.7	2665	feces
Lacticaseibacillus rhamnosus LR-B1	GCA_004010975.1	3.01	46.7	2677	blood
Lacticaseibacillus rhamnosus MGYG-HGUT-01293	GCA_902381635.1	3.01	46.7	2690	feces
Lacticaseibacillus rhamnosus DSM 14870	GCA_002287945.1	3.01	46.7	2697	vagina
Lacticaseibacillus rhamnosus DM065	GCA_024053515.2	3.02	46.59	2702	oral
Lacticaseibacillus rhamnosus VHProbi F20	GCA_026427555.1	3.02	46.69	2717	feces
Lacticaseibacillus rhamnosus BPL5	GCA_900070175.1	3.02	46.7	2704	vagina
Lacticaseibacillus rhamnosus DM054	GCA_024158105.2	3.03	46.69	2704	oral
Lacticaseibacillus rhamnosus Lc 705	GCA_000026525.1	3.03	46.63	2648	dairy
Lacticaseibacillus rhamnosus 4B15	GCA_002158925.1	3.05	46.7	2734	feces
Lacticaseibacillus rhamnosus VSI43	GCA_029011275.1	3.05	46.73	2692	vagina
Lacticaseibacillus rhamnosus TK-F8B	GCA_015377485.1	3.06	46.65	2728	Fermented food
Lacticaseibacillus rhamnosus hsryfm 1301	GCA_008727835.1	3.07	46.75	2769	feces
Lacticaseibacillus rhamnosus BFE5264	GCA_001988935.1	3.11	46.76	2785	dairy
Lacticaseibacillus rhamnosus KF7	GCA_016653515.1	3.25	46.64	2902	Fermented food

## Sheet: Supplementary table 2
Supplementary table 2. statistical summary
Pathogen inhibition rate
P-value
		C. albicans	E. coli	G. vaginalis
LR type	LGG	0.012	0.0069	0.00062
LR type	LR6	0.0085	0.0025	0.00099
LGG	LR6	0.019	0.11	0.56
Co-aggregation
P-value
		C. albicans	E. coli	G. vaginalis
LR type	LGG	0.092	0.036	0.21
LR type	LR6	0.036	0.019	0.61
LGG	LR6	0.12	0.017	0.4
HeLa cell adherence
P-value
LR type	LGG	0.14
LR type	LR6	0.00079
LGG	LR6	0.21
Acid production
P-value
		Acetic acid	Citric acid	Lactic acid
LR type	LGG	0.094	0.042	0.05
LR type	LR6	0.077	0.043	0.056
LGG	LR6	0.1	0.043	0.051
Survivality
P-value
		pH3	pH4	pH5	pH6
LR type	LGG	0.028	0.029	0.029	0.029
LR type	LR6	0.029	0.029	0.029	0.029
LGG	LR6	0.029	0.029	0.029	0.029

## Sheet: Supplementary figure 1
Supplementary figure 1. Hydrogen peroxide producing ability
Supplementary figure1. Hydrogen peroxide producing ability
The hydrogen peroxide generating ability of the isolated strains was measured by streaking the strains on MRS–TMB agar.
Hydrogen peroxide-producing strains were identified by blue colonies
